# Supplementary material for: Machine learning models for net photosynthetic rate prediction using poplar leaf phenotype data
Source: PLoS One. 2020 Feb 11;15(2):e0228645. doi: 10.1371/journal.pone.0228645 (PMC7012418; doi:10.1371/journal.pone.0228645)
Supplement: S1 Dataset — (CSV) [file pone.0228645.s001.csv]

	area	length	width	perim	ratio	fact	Pn	Gs	Ci	WUE
cc10	26.98	7.47	5.33	22.77	1.41	0.63	18.10	0.48	278.76	2.44
cc11	17.85	6.49	4.40	19.28	1.48	0.61	17.07	0.55	285.61	2.16
cc12	15.07	5.54	4.17	17.88	1.33	0.60	17.03	0.33	247.48	2.68
cc15	19.99	5.96	4.72	18.06	1.31	0.74	23.08	0.61	269.20	2.68
cc16	18.09	6.72	4.25	20.56	1.57	0.56	17.32	0.33	257.05	2.76
cc20	11.25	5.33	3.32	15.47	1.61	0.63	19.44	0.38	271.64	3.36
cc21	17.47	5.92	4.45	18.91	1.34	0.62	19.21	0.41	255.67	2.63
cc23	19.28	6.51	4.58	18.81	1.43	0.68	17.63	0.36	253.47	2.74
cc24	17.71	6.64	4.21	21.31	1.58	0.48	22.36	0.36	267.42	4.52
cc25	15.01	6.09	3.78	17.93	1.61	0.60	21.61	0.38	274.87	4.11
cc26	14.57	5.60	3.90	15.70	1.44	0.72	20.94	0.45	283.24	3.22
CC27	48.78	11.86	7.29	84.43	1.63	0.09	17.21	0.24	234.94	4.56
CC28	32.86	7.72	6.10	22.41	1.27	0.82	14.29	0.19	202.00	5.31
CC29	19.18	6.84	4.54	22.44	1.51	0.48	14.09	0.32	260.63	2.95
CC34	31.24	8.49	5.91	26.88	1.45	0.56	13.82	0.40	278.69	3.72
CC36	19.10	6.11	4.77	20.48	1.29	0.58	16.35	0.38	256.94	4.80
cc38	14.83	5.61	4.06	16.34	1.38	0.69	20.81	0.40	264.51	3.34
cc39	14.43	6.19	3.75	19.23	1.65	0.54	20.39	0.46	294.68	3.50
CC40	39.16	10.53	6.45	62.00	1.65	0.15	16.31	0.37	263.62	3.74
cc43	16.77	6.24	4.26	19.40	1.45	0.58	16.91	0.36	239.88	4.37
cc44	19.52	6.62	4.61	18.76	1.43	0.69	17.04	0.31	237.41	5.32
cc45	21.64	7.69	4.63	25.61	1.68	0.41	11.18	0.18	210.38	2.84
cc46	8.36	4.70	2.78	14.50	1.69	0.51	18.62	0.48	273.31	2.48
cc47	8.92	4.82	2.64	13.31	1.84	0.61	13.36	0.26	236.90	2.25
cc5	28.25	7.22	5.55	21.34	1.31	0.73	23.59	0.45	272.06	4.02
cc6	23.23	6.84	4.85	20.27	1.42	0.69	5.82	0.22	330.81	1.31
cc63	12.86	5.48	3.60	16.75	1.52	0.57	20.16	0.47	269.29	2.81
cc7	20.25	6.65	4.80	19.15	1.39	0.71	18.70	0.38	261.81	3.01
cc9	18.31	6.82	4.34	21.04	1.58	0.52	10.55	0.26	271.92	1.54
	20.38	6.71	4.55	23.14	1.49	0.58	17.34	0.37	262.21	3.28
FX103	64.11	13.10	7.36	42.22	1.79	0.46	10.37	0.39	320.52	1.58
FX104	17.80	9.88	3.27	71.19	3.02	0.05	14.85	0.31	257.81	2.39
FX109	55.10	12.97	6.73	39.37	1.92	0.45	19.15	0.32	192.90	4.07
FX11	42.97	11.36	7.29	60.15	1.56	0.18	11.65	0.19	234.04	2.82
FX110	35.44	10.08	6.53	69.60	1.55	0.10	14.91	0.28	235.46	2.77
FX111	19.22	9.57	4.39	68.46	2.23	0.05	15.47	0.29	222.79	3.82
FX112	19.39	7.54	4.05	30.80	1.82	0.23	7.42	0.24	303.03	2.43
FX115	50.20	13.29	6.04	52.03	2.23	0.30	4.29	0.26	328.29	1.26
FX118	23.26	7.28	5.12	28.12	1.43	0.38	15.71	0.43	252.22	3.57
FX119	82.65	15.67	8.23	47.99	1.91	0.46	13.97	0.33	257.01	3.70
FX120	29.48	9.33	5.75	56.15	1.63	0.12	17.28	0.33	230.29	4.00
FX121	94.01	14.72	10.21	47.61	1.45	0.52	15.60	0.33	227.88	3.45
FX125	122.00	15.83	12.66	49.47	1.25	0.64	15.70	0.34	249.25	4.54
FX126	22.64	8.16	4.49	31.37	1.81	0.29	15.02	0.21	202.47	3.13
FX127	32.83	9.11	5.82	33.42	1.54	0.35	16.28	0.42	251.84	4.04
FX128	44.47	10.94	6.69	35.78	1.65	0.44	10.73	0.23	264.18	2.63
FX13	26.55	8.68	5.85	60.57	1.54	0.09	14.50	0.33	262.06	3.79
FX131	23.84	6.88	5.24	24.84	1.32	0.52	9.96	0.22	264.89	2.17
FX134	30.62	10.54	5.72	69.07	1.86	0.08	19.14	0.34	256.46	6.60
FX137	26.26	7.68	5.44	29.56	1.41	0.39	15.78	0.44	255.54	3.58
FX139	39.60	8.74	7.28	35.46	1.30	0.40	13.42	0.40	273.05	3.26
FX14	29.27	8.56	5.95	70.40	1.47	0.08	12.87	0.20	241.47	4.12
FX140	23.75	7.49	5.48	30.03	1.43	0.34	20.05	0.33	218.82	5.09
FX141	36.99	9.49	6.94	40.31	1.40	0.32	21.21	0.31	235.41	8.10
FX150	103.37	16.48	9.63	48.51	1.71	0.55	15.24	0.31	245.49	3.74
FX151	16.51	6.15	4.89	31.02	1.34	0.22	17.76	0.44	255.08	3.98
FX152	18.25	9.45	3.77	70.71	2.53	0.05	14.62	0.34	234.51	3.08
FX17	22.42	7.25	5.54	50.85	1.30	0.11	8.45	0.24	276.68	2.45
FX18	60.24	14.29	6.81	59.60	2.11	0.22	15.58	0.35	249.25	4.23
FX2	26.78	7.83	6.33	45.44	1.23	0.17	17.35	0.26	226.24	5.37
FX201	8.82	4.70	3.03	26.65	1.61	0.15	18.12	0.33	222.53	3.43
FX202	22.76	7.09	5.56	34.72	1.28	0.23	19.55	0.36	241.12	5.11
FX21	78.55	12.06	10.74	60.64	1.12	0.34	10.74	0.26	274.15	2.95
FX24	19.78	8.25	4.57	56.88	1.86	0.08	20.24	0.37	251.74	6.22
FX251	17.99	6.09	4.93	26.36	1.24	0.32	14.10	0.25	233.16	3.21
FX252	54.65	10.94	7.31	34.38	1.49	0.58	12.82	0.23	229.76	3.05
FX29	24.06	8.58	4.96	67.60	1.76	0.09	14.54	0.31	252.59	3.83
FX30	15.40	7.72	3.91	66.53	2.03	0.04	15.60	0.28	229.17	2.90
FX32	101.92	14.92	10.20	45.47	1.44	0.60	11.49	0.17	216.00	3.38
FX33	88.15	14.97	7.39	38.94	1.95	0.65	11.80	0.16	210.97	3.62
FX34	14.25	8.11	3.73	69.45	2.24	0.04	18.46	0.50	255.69	2.95
FX36	114.86	16.68	11.07	48.89	1.50	0.60	1.32	0.21	385.51	0.48
FX39	74.09	11.43	8.32	35.46	1.40	0.67	15.64	0.32	241.28	3.22
FX4	49.99	9.83	8.94	51.20	1.10	0.29	11.34	0.19	225.09	2.30
FX45	54.43	9.46	8.02	32.26	1.17	0.68	11.91	0.36	304.22	2.92
FX47	117.23	17.05	10.11	46.68	1.70	0.68	17.68	0.48	268.12	3.65
FX48	43.06	8.35	6.00	26.68	1.37	0.58	12.64	0.53	291.47	1.98
FX5	52.98	10.47	8.75	46.33	1.21	0.37	10.54	0.16	224.07	2.41
FX50	177.95	21.96	11.52	62.00	1.89	0.66	2.56	0.17	361.13	0.95
FX51	133.40	17.48	11.40	50.25	1.54	0.66	20.59	0.40	238.79	4.66
FX52	118.72	16.39	10.88	54.10	1.52	0.51	17.66	0.30	212.27	2.99
FX53	64.15	11.53	8.00	32.56	1.56	0.70	7.75	0.17	267.41	1.69
FX56	23.70	6.36	5.65	18.78	1.13	0.86	11.31	0.17	213.02	2.54
FX57	27.18	6.85	6.04	21.42	1.15	0.74	5.00	0.09	267.53	1.74
FX58	66.66	12.20	8.00	34.92	1.49	0.66	4.44	0.32	336.25	0.81
FX59	57.67	10.75	7.75	32.12	1.33	0.74	16.95	0.27	214.90	3.38
FX6	53.68	8.67	9.34	32.61	0.93	0.65	13.75	0.32	288.66	4.13
FX60	55.28	9.96	8.03	32.12	1.23	0.72	16.77	0.38	249.79	2.91
FX61	61.64	12.50	7.97	36.04	1.56	0.59	21.24	0.37	233.72	5.71
FX63	104.88	16.35	9.90	45.03	1.66	0.65	18.13	0.55	262.07	2.82
FX64	79.08	12.32	8.97	35.96	1.35	0.70	15.33	0.30	233.22	2.43
FX65	44.49	8.06	7.76	29.54	1.05	0.64	10.58	0.23	245.58	1.80
FX66	55.53	11.97	7.04	32.32	1.70	0.67	12.21	0.25	239.74	2.24
FX69	28.39	6.54	5.45	20.65	1.35	0.70	16.73	0.39	266.12	3.84
FX7	32.96	8.50	6.63	63.14	1.29	0.10	13.27	0.23	228.81	2.49
FX71	21.43	6.03	5.20	18.33	1.21	0.79	13.28	0.29	282.19	4.04
FX72	76.27	14.13	8.32	41.61	1.71	0.55	17.22	0.30	213.20	3.37
FX73	71.89	13.38	8.19	41.15	1.60	0.52	14.63	0.32	260.24	2.69
FX74	38.49	8.23	6.90	26.46	1.19	0.70	12.06	0.22	229.12	2.21
FX76	101.10	16.45	9.45	45.99	1.76	0.60	13.65	0.23	220.63	2.20
FX77	104.28	15.41	10.16	45.38	1.52	0.64	10.76	0.48	298.87	1.77
FX78	46.10	8.80	7.15	27.25	1.20	0.74	11.77	0.26	246.55	1.81
FX79	86.72	12.43	9.86	42.09	1.25	0.64	9.39	0.18	242.32	2.08
FX8	59.54	10.18	9.29	38.19	1.09	0.51	11.41	0.17	211.90	2.39
FX80	113.25	16.46	10.44	48.64	1.57	0.61	21.29	0.37	245.37	6.71
FX82	124.17	16.76	11.32	50.82	1.49	0.61	18.43	0.38	258.78	4.80
FX83	30.00	7.53	6.16	23.15	1.22	0.71	13.13	0.31	249.70	2.06
FX85	22.14	6.41	5.13	19.68	1.25	0.73	11.27	0.15	207.38	2.61
FX87	77.77	13.61	8.09	38.26	1.62	0.63	18.32	0.31	230.01	4.50
FX88	23.91	9.39	3.97	23.97	2.38	0.53	14.55	0.38	250.11	1.88
FX89	58.26	9.95	7.97	32.84	1.22	0.69	8.94	0.26	309.79	2.73
FX9	14.08	6.72	4.53	76.63	1.49	0.03	5.48	0.11	271.65	1.77
FX92	109.28	16.69	10.45	50.22	1.60	0.54	9.69	0.17	238.32	2.19
FX94	28.14	6.88	5.68	20.04	1.23	0.87	14.43	0.26	221.78	2.51
FX98	38.22	8.79	6.69	36.87	1.32	0.37	21.05	0.44	247.10	5.02
	54.39	10.80	7.20	42.66	1.54	0.45	13.86	0.30	251.48	3.22
GD16	12.54	5.42	3.41	26.51	1.64	0.18	17.05	0.34	245.70	4.40
GD21	25.41	7.73	5.17	31.07	1.50	0.34	9.86	0.18	257.64	3.61
GD24	22.16	7.06	4.50	29.62	1.58	0.29	11.72	0.34	275.64	2.50
	20.04	6.74	4.36	29.07	1.57	0.27	12.88	0.29	259.66	3.50
GQ10	12.50	4.66	4.00	16.53	1.16	0.58	17.44	0.39	241.53	3.75
GQ100	18.98	5.85	4.79	17.07	1.23	0.82	18.81	0.49	243.98	3.60
GQ101	14.76	5.72	4.04	43.65	1.41	0.12	11.66	0.30	273.64	2.56
GQ12	12.87	5.63	4.26	81.61	1.36	0.02	14.16	0.28	261.66	6.23
GQ13	35.00	8.03	6.12	22.80	1.32	0.85	17.04	0.31	218.09	3.72
GQ15	9.96	4.62	3.48	28.86	1.33	0.17	16.27	0.35	230.15	3.10
GQ16	24.98	6.33	5.81	29.02	1.10	0.44	20.07	0.42	237.83	4.45
GQ17	21.45	5.82	5.51	51.21	1.06	0.14	7.11	0.29	304.32	1.53
GQ18	18.67	6.96	4.70	70.47	1.48	0.06	17.72	0.42	252.26	3.38
GQ20	18.94	7.59	4.05	21.13	1.88	0.53	3.37	0.19	332.94	0.85
GQ24	25.96	6.91	5.56	21.25	1.25	0.72	11.24	0.25	263.60	2.62
GQ29	11.01	5.33	3.87	17.57	1.41	0.54	13.20	0.34	255.11	2.53
GQ3	10.23	4.52	3.41	12.44	1.33	0.83	21.31	0.58	284.74	3.75
GQ31	23.18	6.00	5.29	18.70	1.18	0.81	16.54	0.38	256.39	3.65
GQ33	19.70	5.89	4.92	18.97	1.20	0.69	22.46	0.52	281.12	4.30
GQ37	10.26	5.26	3.08	15.31	1.71	0.55	14.69	0.33	256.67	3.08
GQ38	28.14	8.28	5.13	22.72	1.61	0.67	16.37	0.56	378.56	3.85
GQ39	23.85	6.52	5.46	20.34	1.21	0.73	18.72	0.41	220.01	3.21
GQ4	16.89	7.52	4.72	67.57	1.61	0.05	15.92	0.31	269.75	3.08
GQ41	38.42	7.86	6.84	23.38	1.15	0.88	18.40	0.40	250.31	3.86
GQ42	30.89	7.03	6.55	26.13	1.09	0.58	15.40	0.39	356.60	3.92
GQ43	14.55	5.61	4.00	16.77	1.41	0.64	18.71	0.45	270.57	3.46
GQ45	13.89	5.78	3.80	18.53	1.52	0.50	19.27	0.47	249.38	3.66
GQ46	16.18	6.61	3.99	18.44	1.70	0.60	21.69	0.64	304.41	4.05
GQ48	19.71	7.33	4.23	22.54	1.74	0.51	13.81	0.37	270.20	2.81
GQ53	18.77	6.77	4.40	20.91	1.52	0.62	13.64	0.34	248.41	2.57
GQ54	10.78	5.21	3.33	14.40	1.56	0.66	18.63	0.42	262.10	3.34
GQ55	13.06	5.74	3.86	17.54	1.48	0.53	11.85	0.27	254.43	2.64
GQ57	4.03	3.88	2.58	69.80	1.48	0.02	18.17	0.35	218.17	3.46
GQ59	12.01	4.68	4.26	76.59	1.08	0.02	8.71	0.33	292.47	1.75
GQ6	11.85	5.28	3.43	16.00	1.54	0.57	14.56	0.42	286.59	2.53
GQ63	19.72	6.88	5.33	76.13	1.28	0.13	11.17	0.35	300.80	2.97
GQ75	6.02	3.92	2.83	43.73	1.38	0.04	20.03	0.44	248.24	3.21
GQ81	19.43	7.12	4.55	20.42	1.56	0.59	16.11	0.30	233.89	4.13
GQ84	21.44	6.39	5.19	23.73	1.23	0.51	15.67	0.27	221.69	3.14
GQ85	7.86	4.50	2.74	14.22	1.66	0.47	19.42	0.44	238.52	3.81
GQ87	36.42	8.40	6.32	40.37	1.33	0.36	20.09	0.36	215.54	3.73
GQ89	27.39	6.39	6.27	31.82	1.02	0.45	7.45	0.38	333.84	1.96
GQ9	14.36	7.39	3.50	45.33	2.10	0.34	15.34	0.22	237.34	8.40
GQ90	12.31	5.11	3.64	42.21	1.39	0.12	18.59	0.48	243.88	3.37
GQ93	18.74	5.58	4.95	16.41	1.13	0.87	15.91	0.25	239.14	7.57
GQ96	22.23	6.90	5.21	58.14	1.33	0.08	7.53	0.28	295.78	1.63
GQ99	40.30	9.08	6.80	24.67	1.35	0.83	7.05	0.31	322.86	1.62
	18.78	6.21	4.58	31.99	1.39	0.47	15.38	0.37	266.45	3.41
HS3	41.89	8.12	7.17	25.53	1.14	0.81	18.05	0.46	259.21	6.25
HS4	19.76	6.46	4.47	20.28	1.48	0.58	15.24	0.41	263.35	3.83
	30.83	7.29	5.82	22.91	1.31	0.70	16.65	0.44	261.28	5.04
HZ19	18.23	5.76	4.82	20.66	1.21	0.54	14.20	0.31	250.53	4.01
HZ21	15.50	8.09	3.69	80.05	2.21	0.03	9.31	0.30	301.36	2.98
HZ26	60.16	13.29	7.20	40.26	1.85	0.47	9.73	0.21	267.68	2.50
HZ27	17.69	9.65	3.69	78.81	2.63	0.04	5.50	0.27	329.91	1.93
HZ29	14.73	6.62	4.45	67.28	1.49	0.04	14.25	0.34	235.99	2.93
HZ31	18.97	9.02	3.79	72.29	2.43	0.05	15.28	0.41	268.12	4.20
HZ32	16.37	8.24	3.84	79.90	2.15	0.03	9.56	0.30	293.45	2.87
HZ33	12.57	7.54	3.58	76.41	2.13	0.03	9.25	0.29	296.51	2.95
HZ38	72.05	12.02	10.38	62.41	1.16	0.27	17.81	0.31	243.93	5.18
HZ60	17.87	8.96	4.19	80.90	2.21	0.03	12.29	0.40	286.02	3.32
HZ8	49.62	9.26	8.79	44.70	1.06	0.32	15.82	0.35	256.38	4.84
	28.52	8.95	5.31	63.97	1.87	0.17	12.09	0.32	275.44	3.43
JL1	19.48	9.31	4.14	74.72	2.29	0.04	9.90	0.28	291.39	3.30
JL17	21.60	7.19	5.07	28.01	1.42	0.35	19.67	0.37	208.73	3.76
JL18	17.44	6.56	4.47	25.92	1.47	0.34	16.51	0.26	207.96	3.55
JL2	16.70	6.28	4.35	23.95	1.45	0.36	17.85	0.26	193.63	4.15
JL4	15.31	6.07	4.35	24.32	1.40	0.34	15.58	0.28	204.29	3.63
JL43	16.36	5.69	4.85	29.52	1.17	0.26	18.59	0.37	220.19	3.66
JL5	19.06	6.55	4.68	26.73	1.40	0.34	18.22	0.29	202.70	3.82
JL6	21.23	6.74	4.96	26.52	1.36	0.39	20.15	0.38	209.48	3.75
JL8	16.21	6.70	4.28	30.97	1.57	0.25	14.32	0.25	216.57	3.31
JL9	14.73	5.53	4.41	23.01	1.26	0.36	16.20	0.30	222.22	3.48
	17.81	6.66	4.56	31.37	1.48	0.30	16.70	0.30	217.72	3.64
L6	21.19	7.24	4.99	33.58	1.48	0.25	14.90	0.22	199.66	3.54
LC1	28.63	6.41	6.38	21.63	1.01	0.78	12.27	0.35	283.30	3.74
LC2	78.32	11.11	10.92	43.33	1.04	0.54	14.98	0.36	268.23	4.84
LC4	29.41	10.09	5.48	56.03	1.85	0.12	11.74	0.38	296.15	3.65
	45.45	9.20	7.59	40.33	1.30	0.48	13.00	0.36	282.56	4.08
LNKD	26.44	9.93	4.85	62.61	2.06	0.09	17.01	0.30	237.07	5.92
LNKD3	32.50	9.36	6.31	90.91	1.48	0.05	14.20	0.42	289.92	2.71
	29.47	9.65	5.58	76.76	1.77	0.07	15.61	0.36	263.50	4.32
LX10	13.24	5.80	3.54	16.33	1.64	0.61	15.23	0.37	252.83	3.88
LX100	29.85	7.15	6.98	33.22	1.04	0.39	13.48	0.20	224.24	3.89
LX101	29.97	10.19	5.01	66.14	2.05	0.09	10.16	0.28	274.31	2.58
LX105	31.57	8.54	6.28	63.14	1.36	0.10	17.48	0.45	273.74	3.25
LX11	31.27	9.31	5.69	58.06	1.68	0.13	17.78	0.34	228.89	4.67
LX112	26.81	6.74	5.89	21.80	1.15	0.72	20.44	0.42	272.12	4.08
LX114	25.97	8.91	4.90	70.81	1.83	0.07	11.11	0.28	278.38	3.46
LX116	21.08	8.22	4.81	70.64	1.73	0.05	5.60	0.14	285.49	2.01
LX15	33.44	10.92	5.54	79.46	1.98	0.07	13.44	0.31	265.29	4.14
LX160	17.81	5.88	4.98	31.45	1.18	0.24	10.97	0.14	209.48	3.38
LX162	31.62	9.17	5.83	61.36	1.56	0.12	17.57	0.34	232.62	4.57
LX17	40.79	10.15	7.03	82.76	1.44	0.08	15.37	0.38	260.88	4.28
LX18	16.12	5.20	5.16	27.47	1.01	0.31	9.87	0.17	245.48	2.89
LX2	16.19	5.07	4.66	26.67	1.09	0.28	9.20	0.18	261.26	2.22
LX20	21.29	6.35	5.22	26.54	1.25	0.43	14.15	0.36	314.64	3.13
LX201	24.11	9.97	4.31	95.97	2.32	0.03	3.36	0.14	362.59	1.33
LX202	16.08	7.16	4.21	82.88	1.72	0.03	9.71	0.28	288.94	2.85
LX202	3.91	6.86	2.44	154.02	3.09	0.00	8.07	0.37	400.38	2.01
LX203	29.52	8.06	5.79	47.44	1.41	0.18	16.56	0.40	251.45	4.23
LX204	29.83	10.36	5.23	85.58	2.04	0.05	11.32	0.22	264.24	3.42
LX21	30.78	9.61	5.46	69.38	1.78	0.08	16.97	0.28	227.03	3.54
LX22	22.04	6.61	5.21	24.61	1.27	0.46	16.34	0.37	305.19	4.18
LX23	21.86	6.29	5.39	30.86	1.16	0.29	9.26	0.18	258.43	2.46
LX24	25.02	6.30	5.93	28.00	1.06	0.38	11.80	0.20	239.36	2.77
LX25	19.98	6.68	4.86	31.03	1.37	0.26	17.41	0.41	317.55	5.22
LX26	30.78	9.17	5.93	85.48	1.55	0.06	18.11	0.30	265.77	4.22
LX27	17.22	6.56	4.42	30.82	1.51	0.23	13.47	0.28	255.72	2.72
LX28	19.80	6.09	5.21	33.62	1.17	0.22	9.81	0.20	267.84	2.36
LX29	18.68	6.38	4.82	36.46	1.33	0.18	13.28	0.29	232.91	3.02
LX3	19.18	6.88	4.60	30.17	1.50	0.29	5.49	0.12	281.03	2.15
LX30	20.49	6.02	5.28	30.93	1.16	0.27	13.63	0.29	253.43	2.73
LX31	21.56	6.97	5.08	33.99	1.37	0.26	11.29	0.33	356.48	3.92
LX32	20.20	6.80	4.79	32.00	1.43	0.27	18.09	0.35	293.50	5.15
LX33	23.29	6.41	5.49	30.47	1.17	0.32	15.30	0.33	299.25	3.85
LX34	24.16	6.52	5.60	28.18	1.18	0.41	18.90	0.39	238.44	3.42
LX4	23.54	6.32	5.40	25.92	1.18	0.44	4.03	0.03	144.24	3.97
LX41	24.38	6.18	5.54	19.42	1.13	0.81	17.69	0.40	278.73	3.59
LX42	10.54	4.40	3.46	12.41	1.28	0.87	12.33	0.34	283.66	2.27
LX44	92.20	15.62	9.06	44.52	1.72	0.59	19.14	0.32	234.86	5.20
LX46	25.31	6.63	5.39	23.63	1.26	0.60	16.58	0.37	266.25	3.04
LX49	28.03	6.40	6.21	22.01	1.03	0.74	18.61	0.40	279.50	3.77
LX5	19.11	5.80	4.85	16.82	1.19	0.84	19.72	0.39	244.02	3.55
LX50	16.52	6.42	4.36	32.39	1.46	0.21	11.28	0.31	281.87	2.19
LX51	18.30	6.23	4.70	18.07	1.32	0.70	17.53	0.42	262.62	2.94
LX52	20.83	6.61	4.82	17.76	1.38	0.82	14.23	0.33	266.83	2.60
LX57	18.99	5.62	4.64	16.55	1.23	0.79	5.97	0.22	327.73	1.40
LX59	29.05	6.54	6.06	20.84	1.18	0.84	10.44	0.31	300.50	2.10
LX60	20.54	5.59	5.21	17.71	1.14	0.76	18.35	0.43	268.86	3.25
LX61	19.68	6.30	4.63	18.46	1.39	0.73	17.56	0.40	264.56	3.09
LX69	20.36	8.06	4.55	67.86	1.79	0.06	10.35	0.26	275.15	3.42
LX70	21.83	8.74	4.45	66.91	1.98	0.08	14.39	0.35	264.05	3.24
LX71	45.97	11.65	6.76	80.58	1.72	0.10	12.82	0.21	236.65	4.36
LX72	25.84	9.55	4.58	74.72	2.10	0.06	12.37	0.35	294.72	3.45
LX76	19.14	7.97	4.38	57.39	1.81	0.11	9.86	0.19	253.39	2.50
LX77	27.69	8.47	5.37	66.70	1.58	0.11	9.16	0.25	287.67	2.40
LX79	34.63	9.67	6.23	63.57	1.61	0.11	15.50	0.36	256.72	4.11
LX8	29.77	9.16	5.65	74.40	1.63	0.07	18.66	0.43	309.20	5.24
LX81	21.28	7.99	4.93	41.72	1.63	0.15	11.38	0.32	285.45	2.71
LX84	24.01	8.28	5.41	71.94	1.57	0.07	8.93	0.31	308.70	2.33
LX9	36.28	9.80	6.29	70.68	1.55	0.11	15.20	0.31	243.57	4.03
LX90	24.33	6.88	5.47	25.76	1.27	0.46	22.26	0.51	261.96	4.20
LX93	29.90	9.23	5.69	64.36	1.68	0.09	15.69	0.36	328.94	4.00
LX95	22.45	7.76	4.87	55.98	1.61	0.10	22.07	0.42	264.45	4.54
LX96	26.87	7.82	6.36	66.34	1.23	0.08	21.16	0.51	301.51	4.50
	25.05	7.64	5.26	47.08	1.49	0.30	13.80	0.31	272.12	3.37
LY1	35.91	9.97	5.90	65.29	1.69	0.11	10.00	0.36	273.52	1.78
LY14	24.83	7.21	5.07	21.18	1.44	0.66	17.41	0.39	329.99	4.24
LY15	31.42	7.72	5.97	22.32	1.32	0.79	22.83	0.43	287.79	5.35
LY2	27.95	7.83	5.64	22.84	1.40	0.68	21.58	0.47	296.63	4.81
LY3	15.81	5.89	5.15	108.41	1.14	0.02	11.95	0.32	331.96	2.98
LY4	17.89	6.23	4.38	39.92	1.42	0.14	18.57	0.45	262.29	6.05
LY5	19.65	7.00	4.94	20.40	1.44	0.69	8.91	0.13	222.03	2.93
LY9	25.25	7.79	5.10	20.62	1.54	0.74	17.23	0.34	228.12	3.74
	24.84	7.46	5.27	40.12	1.42	0.48	16.06	0.36	279.04	3.99
m-3	22.76	7.45	4.81	20.07	1.55	0.71	18.03	0.29	206.89	4.14
MY46	26.40	6.34	6.84	21.83	0.92	0.78	16.46	0.38	262.88	3.54
MY49	23.19	7.41	5.02	27.93	1.48	0.38	17.21	0.46	270.65	3.11
MY51	18.79	6.82	4.15	27.60	1.65	0.28	10.09	0.32	290.91	2.91
	22.79	6.86	5.34	25.79	1.35	0.48	14.59	0.39	274.81	3.19
nm5	31.96	9.69	5.95	38.26	1.63	0.30	8.80	0.12	214.87	2.93
NM7	22.50	5.40	6.15	23.67	0.88	0.50	21.92	0.48	252.91	5.66
	27.23	7.55	6.05	30.97	1.26	0.40	15.36	0.30	233.89	4.30
NW2	29.24	7.82	6.04	77.03	1.30	0.07	23.42	0.44	233.64	6.00
SX11	58.32	10.39	8.95	46.32	1.16	0.37	20.70	0.39	246.70	5.83
SX2	75.06	11.31	9.44	34.52	1.20	0.78	20.81	0.41	253.26	6.00
SX5	82.39	12.22	10.98	45.70	1.11	0.51	12.42	0.27	253.65	2.54
SX7	52.72	12.34	7.60	58.69	1.65	0.22	21.61	0.59	257.25	4.17
SX9	89.03	12.01	11.31	42.15	1.06	0.63	12.42	0.27	253.65	2.54
	71.50	11.65	9.66	45.48	1.24	0.50	17.59	0.39	252.90	4.22
W17	22.50	8.55	5.11	81.07	1.68	0.05	13.68	0.39	259.29	2.37
W20	16.67	8.59	3.96	80.87	2.17	0.04	14.36	0.38	287.34	2.83
W31	30.46	10.27	5.05	117.68	2.01	0.03	8.00	0.17	280.52	3.76
W33	17.34	8.91	3.67	81.52	2.45	0.03	16.39	0.42	283.06	3.06
W4	39.34	9.75	6.60	79.53	1.48	0.08	6.47	0.21	304.39	2.23
	25.26	9.21	4.88	88.13	1.96	0.05	11.78	0.31	282.92	2.85
XH23	33.07	8.64	6.23	55.35	1.40	0.14	9.23	0.29	307.59	3.54
XH36	17.90	8.53	4.14	76.23	2.07	0.04	14.66	0.36	259.98	3.90
XH41	30.69	6.56	7.01	22.88	0.96	0.72	10.12	0.20	274.53	4.88
XH45	12.70	7.83	3.92	66.61	2.00	0.04	11.36	0.17	222.69	2.81
	23.59	7.89	5.33	55.27	1.61	0.24	11.34	0.26	266.20	3.78
YC1	15.61	6.14	3.85	17.70	1.59	0.63	17.33	0.37	239.24	3.55
YC10	40.92	9.28	6.86	43.88	1.36	0.29	19.94	0.30	206.12	3.85
YC11	82.00	11.13	11.28	45.56	0.99	0.51	17.83	0.38	256.55	4.05
YC12	57.78	9.93	9.18	37.53	1.10	0.52	13.84	0.24	233.16	3.45
YC13	80.39	12.86	11.33	58.48	1.14	0.33	20.87	0.41	239.68	5.06
YC14	78.58	11.49	10.80	47.51	1.07	0.46	17.76	0.36	237.82	3.62
YC16	68.93	10.88	10.00	44.04	1.08	0.47	20.04	0.30	211.41	4.20
YC18	82.86	11.31	11.32	46.94	1.00	0.47	14.75	0.28	238.33	3.39
YC2	94.55	11.76	12.22	51.03	0.96	0.47	16.15	0.33	251.71	3.54
YC21	63.11	10.48	9.39	45.17	1.12	0.40	18.49	0.32	226.44	3.94
YC22	72.47	11.31	10.61	48.34	1.06	0.41	16.98	0.32	240.48	3.57
YC23	92.43	11.98	11.98	43.25	1.00	0.63	16.18	0.33	275.12	3.71
YC24	64.85	11.89	9.55	52.35	1.24	0.37	16.30	0.28	232.47	3.64
YC27	58.36	10.60	9.41	61.29	1.14	0.25	16.91	0.28	248.91	4.02
YC29	58.53	13.35	8.87	84.28	1.52	0.11	17.43	0.31	252.19	3.84
YC3	89.71	14.35	11.36	74.02	1.26	0.21	18.05	0.31	237.80	4.20
YC30	39.22	9.11	7.74	50.81	1.18	0.19	14.93	0.31	269.56	3.29
YC31	67.94	10.39	10.06	42.61	1.03	0.50	17.06	0.24	217.95	3.96
YC34	52.15	9.37	8.60	51.42	1.10	0.25	18.05	0.31	237.80	4.20
YC35	47.47	10.62	8.11	68.00	1.31	0.19	14.93	0.31	269.56	3.29
YC36	32.36	10.14	6.59	66.07	1.54	0.09	19.32	0.35	243.47	5.08
YC37	28.13	9.54	5.50	71.03	1.77	0.07	14.72	0.40	281.30	3.23
YC38	64.35	10.24	10.17	44.63	1.01	0.45	19.26	0.41	353.16	5.43
YC4	8.88	4.29	3.94	74.63	1.14	0.02	13.34	0.29	257.56	2.98
YC41	62.11	10.97	9.64	51.09	1.17	0.32	12.13	0.25	245.54	2.31
YC42	15.93	5.98	4.25	18.50	1.43	0.58	12.13	0.33	283.03	3.87
YC5	47.88	8.64	8.53	29.28	1.01	0.71	20.86	0.38	233.19	4.74
YC6	23.02	6.66	6.07	34.26	1.10	0.27	11.51	0.17	225.68	3.65
YC7	50.20	11.70	7.57	66.55	1.55	0.14	14.00	0.25	239.84	3.42
YC8	52.80	9.90	8.97	43.45	1.11	0.39	15.28	0.27	237.04	3.53
YC9	86.46	11.66	11.15	45.89	1.05	0.54	14.36	0.26	250.86	3.23
	57.42	10.26	8.87	50.31	1.20	0.36	16.48	0.31	247.52	3.80
ZJK5	69.56	10.94	10.35	55.07	1.06	7.90	15.31	0.37	267.49	3.02
TRT	20.25	6.66	4.85	20.06	1.37	0.63	8.00	0.17	280.52	3.76
TRT1	20.15	6.17	4.68	17.32	1.35	0.82	19.82	0.59	271.96	1.98
TRT3	40.46	7.25	7.46	26.55	0.99	0.63	14.94	0.54	287.90	1.50
	26.95	6.69	5.66	21.31	1.24	0.69	14.25	0.43	280.13	2.41
XB1	35.44	10.08	6.53	69.60	1.55	0.10	14.91	0.28	235.46	2.77
XB2	19.22	9.57	4.39	68.46	2.23	0.05	15.47	0.29	222.79	3.82
XB3	19.39	7.54	4.05	30.80	1.82	0.23	7.42	0.24	303.03	2.43
XB4	50.20	13.29	6.04	52.03	2.23	0.30	4.29	0.26	328.29	1.26
XB5	23.26	7.28	5.12	28.12	1.43	0.38	15.71	0.43	252.22	3.57
XB6	82.65	15.67	8.23	47.99	1.91	0.46	13.97	0.33	257.01	3.70
XB7	29.48	9.33	5.75	56.15	1.63	0.12	17.28	0.33	230.29	4.00
XB8	94.01	14.72	10.21	47.61	1.45	0.52	15.60	0.33	227.88	3.45
XB9	122.00	15.83	12.66	49.47	1.25	0.64	15.70	0.34	249.25	4.54
XB10	22.64	8.16	4.49	31.37	1.81	0.29	15.02	0.21	202.47	3.13
XB11	32.83	9.11	5.82	33.42	1.54	0.35	16.28	0.42	251.84	4.04
XB12	44.47	10.94	6.69	35.78	1.65	0.44	10.73	0.23	264.18	2.63
XB13	26.55	8.68	5.85	60.57	1.54	0.09	14.50	0.33	262.06	3.79
XB14	23.84	6.88	5.24	24.84	1.32	0.52	9.96	0.22	264.89	2.17
XB15	30.62	10.54	5.72	69.07	1.86	0.08	19.14	0.34	256.46	6.60
XB16	26.26	7.68	5.44	29.56	1.41	0.39	15.78	0.44	255.54	3.58
XB17	39.60	8.74	7.28	35.46	1.30	0.40	13.42	0.40	273.05	3.26
XB18	29.27	8.56	5.95	70.40	1.47	0.08	12.87	0.20	241.47	4.12
XB19	23.75	7.49	5.48	30.03	1.43	0.34	20.05	0.33	218.82	5.09
XB20	36.99	9.49	6.94	40.31	1.40	0.32	21.21	0.31	235.41	8.10
XB21	103.37	16.48	9.63	48.51	1.71	0.55	15.24	0.31	245.49	3.74
XB22	16.51	6.15	4.89	31.02	1.34	0.22	17.76	0.44	255.08	3.98
XB23	18.25	9.45	3.77	70.71	2.53	0.05	14.62	0.34	234.51	3.08
XB24	22.42	7.25	5.54	50.85	1.30	0.11	8.45	0.24	276.68	2.45
XB25	60.24	14.29	6.81	59.60	2.11	0.22	15.58	0.35	249.25	4.23
XB26	26.78	7.83	6.33	45.44	1.23	0.17	17.35	0.26	226.24	5.37
XB27	8.82	4.70	3.03	26.65	1.61	0.15	18.12	0.33	222.53	3.43
XB28	22.76	7.09	5.56	34.72	1.28	0.23	19.55	0.36	241.12	5.11
XB29	78.55	12.06	10.74	60.64	1.12	0.34	10.74	0.26	274.15	2.95
XB31	19.78	8.25	4.57	56.88	1.86	0.08	20.24	0.37	251.74	6.22
XB32	17.99	6.09	4.93	26.36	1.24	0.32	14.10	0.25	233.16	3.21
XB33	54.65	10.94	7.31	34.38	1.49	0.58	12.82	0.23	229.76	3.05
XB35	24.06	8.58	4.96	67.60	1.76	0.09	14.54	0.31	252.59	3.83
XB36	15.40	7.72	3.91	66.53	2.03	0.04	15.60	0.28	229.17	2.90
XB37	101.92	14.92	10.20	45.47	1.44	0.60	11.49	0.17	216.00	3.38
XB38	88.15	14.97	7.39	38.94	1.95	0.65	11.80	0.16	210.97	3.62
XB39	14.25	8.11	3.73	69.45	2.24	0.04	18.46	0.50	255.69	2.95
XB40	114.86	16.68	11.07	48.89	1.50	0.60	1.32	0.21	385.51	0.48
XB41	74.09	11.43	8.32	35.46	1.40	0.67	15.64	0.32	241.28	3.22
XB42	49.99	9.83	8.94	51.20	1.10	0.29	11.34	0.19	225.09	2.30
XB45	54.43	9.46	8.02	32.26	1.17	0.68	11.91	0.36	304.22	2.92
XB46	117.23	17.05	10.11	46.68	1.70	0.68	17.68	0.48	268.12	3.65
XB47	43.06	8.35	6.00	26.68	1.37	0.58	12.64	0.53	291.47	1.98
XB48	52.98	10.47	8.75	46.33	1.21	0.37	10.54	0.16	224.07	2.41
XB49	177.95	21.96	11.52	62.00	1.89	0.66	2.56	0.17	361.13	0.95
XB50	133.40	17.48	11.40	50.25	1.54	0.66	20.59	0.40	238.79	4.66
XB51	118.72	16.39	10.88	54.10	1.52	0.51	17.66	0.30	212.27	2.99
XB52	64.15	11.53	8.00	32.56	1.56	0.70	7.75	0.17	267.41	1.69
XB53	23.70	6.36	5.65	18.78	1.13	0.86	11.31	0.17	213.02	2.54
XB54	27.18	6.85	6.04	21.42	1.15	0.74	5.00	0.09	267.53	1.74
XB55	66.66	12.20	8.00	34.92	1.49	0.66	4.44	0.32	336.25	0.81
XB56	57.67	10.75	7.75	32.12	1.33	0.74	16.95	0.27	214.90	3.38
XB57	53.68	8.67	9.34	32.61	0.93	0.65	13.75	0.32	288.66	4.13
XB58	55.28	9.96	8.03	32.12	1.23	0.72	16.77	0.38	249.79	2.91
XB59	61.64	12.50	7.97	36.04	1.56	0.59	21.24	0.37	233.72	5.71
XB60	104.88	16.35	9.90	45.03	1.66	0.65	18.13	0.55	262.07	2.82
XB61	79.08	12.32	8.97	35.96	1.35	0.70	15.33	0.30	233.22	2.43
	53.28	10.72	7.12	44.21	1.55	0.41	14.01	0.31	253.60	3.39
XZ1	44.49	8.06	7.76	29.54	1.05	0.64	10.58	0.23	245.58	1.80
XZ2	55.53	11.97	7.04	32.32	1.70	0.67	12.21	0.25	239.74	2.24
XZ3	28.39	6.54	5.45	20.65	1.35	0.70	16.73	0.39	266.12	3.84
XZ4	32.96	8.50	6.63	63.14	1.29	0.10	13.27	0.23	228.81	2.49
XZ6	21.43	6.03	5.20	18.33	1.21	0.79	13.28	0.29	282.19	4.04
XZ7	76.27	14.13	8.32	41.61	1.71	0.55	17.22	0.30	213.20	3.37
XZ8	71.89	13.38	8.19	41.15	1.60	0.52	14.63	0.32	260.24	2.69
XZ9	38.49	8.23	6.90	26.46	1.19	0.70	12.06	0.22	229.12	2.21
XZ10	101.10	16.45	9.45	45.99	1.76	0.60	13.65	0.23	220.63	2.20
XZ11	104.28	15.41	10.16	45.38	1.52	0.64	10.76	0.48	298.87	1.77
XZ12	46.10	8.80	7.15	27.25	1.20	0.74	11.77	0.26	246.55	1.81
XZ13	86.72	12.43	9.86	42.09	1.25	0.64	9.39	0.18	242.32	2.08
XZ14	59.54	10.18	9.29	38.19	1.09	0.51	11.41	0.17	211.90	2.39
XZ15	113.25	16.46	10.44	48.64	1.57	0.61	21.29	0.37	245.37	6.71
XZ17	124.17	16.76	11.32	50.82	1.49	0.61	18.43	0.38	258.78	4.80
XZ18	30.00	7.53	6.16	23.15	1.22	0.71	13.13	0.31	249.70	2.06
XZ19	22.14	6.41	5.13	19.68	1.25	0.73	11.27	0.15	207.38	2.61
XZ20	77.77	13.61	8.09	38.26	1.62	0.63	18.32	0.31	230.01	4.50
XZ21	23.91	9.39	3.97	23.97	2.38	0.53	14.55	0.38	250.11	1.88
XZ22	58.26	9.95	7.97	32.84	1.22	0.69	8.94	0.26	309.79	2.73
XZ23	14.08	6.72	4.53	76.63	1.49	0.03	5.48	0.11	271.65	1.77
XZ24	109.28	16.69	10.45	50.22	1.60	0.54	9.69	0.17	238.32	2.19
XZ25	28.14	6.88	5.68	20.04	1.23	0.87	14.43	0.26	221.78	2.51
XZ26	38.22	8.79	6.69	36.87	1.32	0.37	21.05	0.44	247.10	5.02
XZ27	12.54	5.42	3.41	26.51	1.64	0.18	17.05	0.34	245.70	4.40
XZ29	25.41	7.73	5.17	31.07	1.50	0.34	9.86	0.18	257.64	3.61
XZ30	22.16	7.06	4.50	29.62	1.58	0.29	11.72	0.34	275.64	2.50
XZ31	12.50	4.66	4.00	16.53	1.16	0.58	17.44	0.39	241.53	3.75
XZ32	18.98	5.85	4.79	17.07	1.23	0.82	18.81	0.49	243.98	3.60
XZ33	14.76	5.72	4.04	43.65	1.41	0.12	11.66	0.30	273.64	2.56
XZ34	12.87	5.63	4.26	81.61	1.36	0.02	14.16	0.28	261.66	6.23
XZ35	35.00	8.03	6.12	22.80	1.32	0.85	17.04	0.31	218.09	3.72
XZ36	9.96	4.62	3.48	28.86	1.33	0.17	16.27	0.35	230.15	3.10
XZ37	24.98	6.33	5.81	29.02	1.10	0.44	20.07	0.42	237.83	4.45
XZ38	21.45	5.82	5.51	51.21	1.06	0.14	7.11	0.29	304.32	1.53
XZ39	18.67	6.96	4.70	70.47	1.48	0.06	17.72	0.42	252.26	3.38
XZ40	18.94	7.59	4.05	21.13	1.88	0.53	3.37	0.19	332.94	0.85
XZ41	25.96	6.91	5.56	21.25	1.25	0.72	11.24	0.25	263.60	2.62
XZ42	11.01	5.33	3.87	17.57	1.41	0.54	13.20	0.34	255.11	2.53
XZ43	10.23	4.52	3.41	12.44	1.33	0.83	21.31	0.58	284.74	3.75
XZ44	23.18	6.00	5.29	18.70	1.18	0.81	16.54	0.38	256.39	3.65
XZ45	19.70	5.89	4.92	18.97	1.20	0.69	22.46	0.52	281.12	4.30
XZ46	10.26	5.26	3.08	15.31	1.71	0.55	14.69	0.33	256.67	3.08
XZ47	28.14	8.28	5.13	22.72	1.61	0.67	16.37	0.56	378.56	3.85
XZ48	23.85	6.52	5.46	20.34	1.21	0.73	18.72	0.41	220.01	3.21
XZ49	16.89	7.52	4.72	67.57	1.61	0.05	15.92	0.31	269.75	3.08
XZ50	38.42	7.86	6.84	23.38	1.15	0.88	18.40	0.40	250.31	3.86
XZ51	30.89	7.03	6.55	26.13	1.09	0.58	15.40	0.39	356.60	3.92
XZ52	14.55	5.61	4.00	16.77	1.41	0.64	18.71	0.45	270.57	3.46
XZ53	13.89	5.78	3.80	18.53	1.52	0.50	19.27	0.47	249.38	3.66
XZ54	16.18	6.61	3.99	18.44	1.70	0.60	21.69	0.64	304.41	4.05
XZ55	19.71	7.33	4.23	22.54	1.74	0.51	13.81	0.37	270.20	2.81
XZ57	18.77	6.77	4.40	20.91	1.52	0.62	13.64	0.34	248.41	2.57
XZ58	10.78	5.21	3.33	14.40	1.56	0.66	18.63	0.42	262.10	3.34
XZ59	13.06	5.74	3.86	17.54	1.48	0.53	11.85	0.27	254.43	2.64
XZ60	4.03	3.88	2.58	69.80	1.48	0.02	18.17	0.35	218.17	3.46
XZ61	12.01	4.68	4.26	76.59	1.08	0.02	8.71	0.33	292.47	1.75
XZ62	11.85	5.28	3.43	16.00	1.54	0.57	14.56	0.42	286.59	2.53
XZ63	19.72	6.88	5.33	76.13	1.28	0.13	11.17	0.35	300.80	2.97
XZ65	6.02	3.92	2.83	43.73	1.38	0.04	20.03	0.44	248.24	3.21
XZ66	19.43	7.12	4.55	20.42	1.56	0.59	16.11	0.30	233.89	4.13
XZ67	21.44	6.39	5.19	23.73	1.23	0.51	15.67	0.27	221.69	3.14
XZ68	7.86	4.50	2.74	14.22	1.66	0.47	19.42	0.44	238.52	3.81
XZ70	36.42	8.40	6.32	40.37	1.33	0.36	20.09	0.36	215.54	3.73
XZ71	27.39	6.39	6.27	31.82	1.02	0.45	7.45	0.38	333.84	1.96
XZ72	14.36	7.39	3.50	45.33	2.10	0.34	15.34	0.22	237.34	8.40
XZ73	12.31	5.11	3.64	42.21	1.39	0.12	18.59	0.48	243.88	3.37
XZ74	18.74	5.58	4.95	16.41	1.13	0.87	15.91	0.25	239.14	7.57
XZ75	22.23	6.90	5.21	58.14	1.33	0.08	7.53	0.28	295.78	1.63
XZ76	40.30	9.08	6.80	24.67	1.35	0.83	7.05	0.31	322.86	1.62
XZ77	41.89	8.12	7.17	25.53	1.14	0.81	18.05	0.46	259.21	6.25
XZ78	19.76	6.46	4.47	20.28	1.48	0.58	15.24	0.41	263.35	3.83
XZ79	18.23	5.76	4.82	20.66	1.21	0.54	14.20	0.31	250.53	4.01
XZ80	15.50	8.09	3.69	80.05	2.21	0.03	9.31	0.30	301.36	2.98
XZ81	60.16	13.29	7.20	40.26	1.85	0.47	9.73	0.21	267.68	2.50
XZ82	17.69	9.65	3.69	78.81	2.63	0.04	5.50	0.27	329.91	1.93
XZ83	14.73	6.62	4.45	67.28	1.49	0.04	14.25	0.34	235.99	2.93
XZ84	18.97	9.02	3.79	72.29	2.43	0.05	15.28	0.41	268.12	4.20
XZ85	16.37	8.24	3.84	79.90	2.15	0.03	9.56	0.30	293.45	2.87
XZ86	12.57	7.54	3.58	76.41	2.13	0.03	9.25	0.29	296.51	2.95
XZ87	72.05	12.02	10.38	62.41	1.16	0.27	17.81	0.31	243.93	5.18
XZ88	17.87	8.96	4.19	80.90	2.21	0.03	12.29	0.40	286.02	3.32
XZ90	49.62	9.26	8.79	44.70	1.06	0.32	15.82	0.35	256.38	4.84
XZ91	19.48	9.31	4.14	74.72	2.29	0.04	9.90	0.28	291.39	3.30
XZ92	21.60	7.19	5.07	28.01	1.42	0.35	19.67	0.37	208.73	3.76
XZ93	17.44	6.56	4.47	25.92	1.47	0.34	16.51	0.26	207.96	3.55
XZ94	16.70	6.28	4.35	23.95	1.45	0.36	17.85	0.26	193.63	4.15
XZ95	15.31	6.07	4.35	24.32	1.40	0.34	15.58	0.28	204.29	3.63
XZ96	16.36	5.69	4.85	29.52	1.17	0.26	18.59	0.37	220.19	3.66
XZ97	19.06	6.55	4.68	26.73	1.40	0.34	18.22	0.29	202.70	3.82
XZ98	21.23	6.74	4.96	26.52	1.36	0.39	20.15	0.38	209.48	3.75
XZ99	16.21	6.70	4.28	30.97	1.57	0.25	14.32	0.25	216.57	3.31
XZ100	14.73	5.53	4.41	23.01	1.26	0.36	16.20	0.30	222.22	3.48
XZ101	21.19	7.24	4.99	33.58	1.48	0.25	14.90	0.22	199.66	3.54
XZ102	28.63	6.41	6.38	21.63	1.01	0.78	12.27	0.35	283.30	3.74
XZ103	78.32	11.11	10.92	43.33	1.04	0.54	14.98	0.36	268.23	4.84
XZ104	29.41	10.09	5.48	56.03	1.85	0.12	11.74	0.38	296.15	3.65
XZ105	26.44	9.93	4.85	62.61	2.06	0.09	17.01	0.30	237.07	5.92
XZ106	32.50	9.36	6.31	90.91	1.48	0.05	14.20	0.42	289.92	2.71
XZ107	13.24	5.80	3.54	16.33	1.64	0.61	15.23	0.37	252.83	3.88
XZ108	29.85	7.15	6.98	33.22	1.04	0.39	13.48	0.20	224.24	3.89
XZ109	29.97	10.19	5.01	66.14	2.05	0.09	10.16	0.28	274.31	2.58
XZ110	31.57	8.54	6.28	63.14	1.36	0.10	17.48	0.45	273.74	3.25
XZ111	31.27	9.31	5.69	58.06	1.68	0.13	17.78	0.34	228.89	4.67
XZ112	26.81	6.74	5.89	21.80	1.15	0.72	20.44	0.42	272.12	4.08
XZ113	25.97	8.91	4.90	70.81	1.83	0.07	11.11	0.28	278.38	3.46
XZ114	21.08	8.22	4.81	70.64	1.73	0.05	5.60	0.14	285.49	2.01
XZ115	33.44	10.92	5.54	79.46	1.98	0.07	13.44	0.31	265.29	4.14
XZ116	17.81	5.88	4.98	31.45	1.18	0.24	10.97	0.14	209.48	3.38
XZ117	31.62	9.17	5.83	61.36	1.56	0.12	17.57	0.34	232.62	4.57
XZ118	40.79	10.15	7.03	82.76	1.44	0.08	15.37	0.38	260.88	4.28
XZ119	16.12	5.20	5.16	27.47	1.01	0.31	9.87	0.17	245.48	2.89
XZ120	16.19	5.07	4.66	26.67	1.09	0.28	9.20	0.18	261.26	2.22
XZ121	21.29	6.35	5.22	26.54	1.25	0.43	14.15	0.36	314.64	3.13
XZ122	24.11	9.97	4.31	95.97	2.32	0.03	3.36	0.14	362.59	1.33
XZ123	16.08	7.16	4.21	82.88	1.72	0.03	9.71	0.28	288.94	2.85
XZ124	3.91	6.86	2.44	154.02	3.09	0.00	8.07	0.37	400.38	2.01
XZ125	29.52	8.06	5.79	47.44	1.41	0.18	16.56	0.40	251.45	4.23
XZ126	29.83	10.36	5.23	85.58	2.04	0.05	11.32	0.22	264.24	3.42
XZ127	30.78	9.61	5.46	69.38	1.78	0.08	16.97	0.28	227.03	3.54
XZ128	22.04	6.61	5.21	24.61	1.27	0.46	16.34	0.37	305.19	4.18
XZ129	21.86	6.29	5.39	30.86	1.16	0.29	9.26	0.18	258.43	2.46
XZ130	25.02	6.30	5.93	28.00	1.06	0.38	11.80	0.20	239.36	2.77
XZ131	19.98	6.68	4.86	31.03	1.37	0.26	17.41	0.41	317.55	5.22
XZ132	30.78	9.17	5.93	85.48	1.55	0.06	18.11	0.30	265.77	4.22
XZ133	17.22	6.56	4.42	30.82	1.51	0.23	13.47	0.28	255.72	2.72
XZ134	19.80	6.09	5.21	33.62	1.17	0.22	9.81	0.20	267.84	2.36
XZ135	18.68	6.38	4.82	36.46	1.33	0.18	13.28	0.29	232.91	3.02
XZ136	19.18	6.88	4.60	30.17	1.50	0.29	5.49	0.12	281.03	2.15
XZ137	20.49	6.02	5.28	30.93	1.16	0.27	13.63	0.29	253.43	2.73
XZ138	21.56	6.97	5.08	33.99	1.37	0.26	11.29	0.33	356.48	3.92
XZ139	20.20	6.80	4.79	32.00	1.43	0.27	18.09	0.35	293.50	5.15
XZ140	23.29	6.41	5.49	30.47	1.17	0.32	15.30	0.33	299.25	3.85
XZ141	24.16	6.52	5.60	28.18	1.18	0.41	18.90	0.39	238.44	3.42
	28.88	7.79	5.43	40.93	1.48	0.38	14.19	0.32	261.16	3.39
CD1	23.54	6.32	5.40	25.92	1.18	0.44	4.03	0.03	144.24	3.97
CD2	24.38	6.18	5.54	19.42	1.13	0.81	17.69	0.40	278.73	3.59
CD3	10.54	4.40	3.46	12.41	1.28	0.87	12.33	0.34	283.66	2.27
CD4	92.20	15.62	9.06	44.52	1.72	0.59	19.14	0.32	234.86	5.20
CD5	25.31	6.63	5.39	23.63	1.26	0.60	16.58	0.37	266.25	3.04
CD6	28.03	6.40	6.21	22.01	1.03	0.74	18.61	0.40	279.50	3.77
CD7	19.11	5.80	4.85	16.82	1.19	0.84	19.72	0.39	244.02	3.55
CD8	16.52	6.42	4.36	32.39	1.46	0.21	11.28	0.31	281.87	2.19
CD9	18.30	6.23	4.70	18.07	1.32	0.70	17.53	0.42	262.62	2.94
CD10	20.83	6.61	4.82	17.76	1.38	0.82	14.23	0.33	266.83	2.60
CD11	18.99	5.62	4.64	16.55	1.23	0.79	5.97	0.22	327.73	1.40
CD13	29.05	6.54	6.06	20.84	1.18	0.84	10.44	0.31	300.50	2.10
CD14	20.54	5.59	5.21	17.71	1.14	0.76	18.35	0.43	268.86	3.25
CD15	19.68	6.30	4.63	18.46	1.39	0.73	17.56	0.40	264.56	3.09
CD16	20.36	8.06	4.55	67.86	1.79	0.06	10.35	0.26	275.15	3.42
CD17	21.83	8.74	4.45	66.91	1.98	0.08	14.39	0.35	264.05	3.24
CD18	45.97	11.65	6.76	80.58	1.72	0.10	12.82	0.21	236.65	4.36
CD19	25.84	9.55	4.58	74.72	2.10	0.06	12.37	0.35	294.72	3.45
	26.72	7.37	5.26	33.14	1.42	0.56	14.08	0.32	265.27	3.19
